# Supplementary material for: Cardiotoxicity Associated with Venlafaxine—Defining Features in a Series of Five Cases and a Call for Proactive Monitoring
Source: J Clin Med. 2025 Apr 18;14(8):2792. doi: 10.3390/jcm14082792 (PMC12028038; doi:10.3390/jcm14082792)
Supplement: Supplementary file 1 [file jcm-14-02792-s001.zip]

Archive with 4 entries (4 files):
- venla dose full 3d 4ch zip.mp4
- venla dose full para lax zip.mp4
- venla dose red 4ch3d zip.mp4
- venla dose red para lax zip.mp4
